# Supplementary material for: Alginate Microencapsulation as a Tool to Improve Biostimulant Activity Against Water Deficits
Source: Polymers (Basel). 2025 Jun 10;17(12):1617. doi: 10.3390/polym17121617 (PMC12197189; doi:10.3390/polym17121617)
Supplement: Supplementary file 1 [file polymers-17-01617-s001.zip]

Archive with 5 entries (5 files):
- Supplementary  table 1.xlsx
- Supplementary figure 1.JPG
- Supplementary figure 2.JPG
- Supplementary figure 3.JPG
- Supplementary table 2.xlsx
