# Supplementary material for: Alginate Microencapsulation as a Tool to Improve Biostimulant Activity Against Water Deficits
Source: Polymers (Basel). 2025 Jun 10;17(12):1617. doi: 10.3390/polym17121617 (PMC12197189; doi:10.3390/polym17121617)
Supplement: Supplementary file 1 [file polymers-17-01617-s001.zip › Supplementary table 1.xlsx]

## Sheet: Figure 2
				200	2
	Nisco microcapsules	Electrospray microcapsules	1.7	170
1	117.2	133.3	1.4	140
2	116.2	133.3	9.7	970
3	125.3	100		0
4	113.1	126.6		0
5	97.8	113.3		0
6	113.1	140		0
7	116.2	100		0
8	116.2	106.7		0
9	129	100		0
10	116	126.7		0
11	90.9	146.7		0
12	127.2	126.7		0
13	136.3	140		0
14	136.3	120		0
15	109	93.3		0
16	109	93.3333
17	109	115.3
18	127	104.6
19	109.1	107.7
20	127.2	170
	117.055	119.877
	11.7059	20.2043

## Sheet: Figure 3 tomato
					1/10 particles			1/20 particles
	WW	WD	P-WD		E-WD	N-WD	ES-WD	E-WD	N-WD	ES-WD
	268	180	208		194	195	194	190	181	174
	238	182	245		201	209	206	210	180	193
	208	168	229		186	197	216	205	186	163
	280	182	193		192	207	167	179	206	188
	266	188	213		188	212	220	186	196	194
	264	190	210		166	220	224	186	187	183
	255	184	200		193	215	183	152	209	150
	264	192	206		202	223	195	167	208	222
	223	193	202		169	208	173	201	198	160
	190	192	220		180	208	205	180	197	181
Average	245.6	185.1	212.6	Average	187.1	209.4	198.3	185.6	194.8	180.8
S.D.	29.703	7.66594	15.2767	S.D.	12.2334	8.8594	19.528	17.5702	10.8812	20.6064
						Average	S,D
					WW	245.6	29.703
					WD	185.1	7.66594
					P-WD	212.6	15.2767
				1/10	E-WD	187.1	12.2334
					N-WD	209.4	8.8594
					ES-WD	198.3	19.528
				1/20	E-WD	185.6	17.5702
					N-WD	194.8	10.8812
					ES-WD	180.8	20.6064

## Sheet: Figure 3 maize
					1/10 particles			1/20 particles
	WW	WD	P-WD		E-WD	N-WD	ES-WD	E-WD	N-WD	ES-WD
	400	278	354		334	337	406	301	337	261
	500	310	343		277	383	382	200	335	325
	356	259	303		304	370	296	300	330	310
	430	304	270		339	359	472	235	273	307
	422	341	384		309	406	304	359	325	340
	430	250	304		357	314	415	357	301	251
	344	338	363		276	386	319	374	387	349
	520	312	359		280	392	319	304	359	332
	395	201	396		191	331	343	263	360	302
	510	382	385		287	360	362	300	362	300
Average	430.7	297.5	346.1	Average	295.4	363.8	361.8	299.3	336.9	307.7
S.D.	61.8745	52.1882	41.3453	S.D.	46.3877	29.4158	56.7877	55.5899	32.875	31.854
						Average	Des
					WW	430.7	61.8745
					WD	297.5	52.1882
					P-WD	346.1	41.3453
					E-WD	295.4	46.3877
					N-WD	363.8	29.4158
					ES-WD	361.8	56.7877
					E-WD	299.3	55.5899
					N-WD	336.9	32.875
					ES-WD	307.7	31.854

## Sheet: Figure 6
								Average	S.D
						P-WW.1.1	2.02
						P-WW.1.2	2.8	2.41	0.551543			1	3	7
						P-WW.3.1	6				P-WW	2.41	6.45	17.05
						P-WW.3.2	6.9	6.45	0.636396		P-WD	1.7	1.75	7.55
						P-WW.7.1	15.6				N-WW	6.65	14.15	3.6
						P-WW.7.2	18.5	17.05	2.05061		N-WD	5.65	12.7	3.9
						P-WD.1.1	1.4
						P-WD.1.2	2	1.7	0.424264
						P-WD.3.1	1.3				P-WW	0.551543	0.636396	2.05061
						P-WD.3.2	2.2	1.75	0.636396		P-WD	0.424264	0.636396	0.636396
						P-WD.7.1	7.8				N-WW	0.494975	2.6163	0.707107
						P-WD.7.2	7.3	7.55	0.353553		N-WD	0.919239	1.69706	0.989949
						N-WW.1.1	6.3
						N-WW.1.2	7	6.65	0.494975
						N-WW.3.1	12.3
						N-WW.3.2	16	14.15	2.6163
						N-WW.7.1	3.1
						N-WW.7.2	4.1	3.6	0.707107
						N-WD.1.1	6.3
						N-WD.1.2	5	5.65	0.919239
						N-WD.3.1	11.5
						N-WD.3.2	13.9	12.7	1.69706
						N-WD.7.1	3.2
						N-WD.7.2	4.6	3.9	0.989949
