# Supplementary material for: Alginate Microencapsulation as a Tool to Improve Biostimulant Activity Against Water Deficits
Source: Polymers (Basel). 2025 Jun 10;17(12):1617. doi: 10.3390/polym17121617 (PMC12197189; doi:10.3390/polym17121617)
Supplement: Supplementary file 1 [file polymers-17-01617-s001.zip › Supplementary table 2.xlsx]

## Sheet: maiz
			33.6 mg particulas			16.8 mg			Pyroglutamico son 5 ml a 1mM
100	50	P	1	2	3	1.1/2	2.1/2	3.1/2
395	278	354	334	337	406	301	337	261
563	320	343	277	383	382	200	335	325
496	259	303	304	370	296	300	330	310
558	304	270	339	359	472	235	273	307
362	341	384	309	406	304	359	325	340
446	250	304	357	314	415	357	301	251
304	338	363	276	386	319	374	387	349
323	362	359	280	392	319	304	359	332
395	201	396	191	331	343	263	360	302
457	382	385	287	360	362	300	362	300
394	338	303	295.4	363.8	361.8	299.3	336.9	307.7
442	286	290	46.3877	29.4158	56.7877	55.5899	32.875	31.854
406	384	363	1.42061e-05	0.0113065	0.0168401	3.50401e-05	0.00073567	2.8046e-05
408	281	368	0.973865	0.00137029	0.00452816	0.881596	0.0449239	0.555659
495	348	423	0.00460538	0.227858	0.392836	0.0139518	0.533455	0.0135685
523	181	313
379	365	350
400	254	360
402	202	346
428.842	297	346.158			Media	Des	T.C.R
72.0519	281	39.702		100	428.842	72.0519
	292	0.0024111	pvalor50	50	296.08	57.9719
	291	9.12651e-05	pvalor100	P	346.158	39.702
	213			1	295.4	46.3877
	354			2	363.8	29.4158
				3	361.8	56.7877
				1.1/2	299.3	55.5899
				2.1/2	336.9	32.875
				3.1/2	307.7	31.854
	296.08
	57.9719
pvalor100	3.05129e-08

## Sheet: Drougt period raw data
WW	WD		WW-D2	WD-D2	P-WW	P-WD		T0
470	208		452	306	382	244		95
400	271		552	340	350	306		105
389	206		400	325	425	280		90
408	280		304	329	447	326		120
400	244		455	263	397	283		90
465	251		448	292	445	268		100
468	231		360	251	384	254		95
454	275		406	248	375	271		90
434	240		389	384	341	291		75
363	303		326	328	383	290		105
506	240		452	195	408	252		110
422	230		522	209	415	251		97.7273
388	181		400	297	444	259
358	173		374	307	391	290
328	168		455	312	387	240
400	188		368	220	399	274
386	188		360	315	396	271
384	190		406	323	442	290
375	184		409	308	361	280
384	192		316	308	409	280
409.1	222.15		407.7	293	399.05	275
44.6411	39.9885		63.861	47.7328	30.9354	21.4009
					1	526	470
					1	628	400
					1	542	389
					1	560	408
					1	822	400
					1	572	465
					1	539	468
					1	563	454
					1	676	434
					1	530	363
					1	543	506
					1	765	422
					1	438	388
					1	618	358
					1	600	328
					1	620	400
					1	539	386
					1	564	384
					1	720	375
					1	644	384
					2	438	208
					2	465	271
					2	607	206
					2	426	280
					2	478	244
					2	409	251
					2	502	231
					2	452	275
					2	379	240
					2	481	303
					2	446	240
					2	660	230
					2	519	181
					2	531	173
					2	398	168
					2	538	188
					2	387	188
					2	528	190
					2	393	184
					2	276	192
					3	386	452
					3	730	552
					3	799	400
					3	465	304
					3	476	455
					3	610	448
					3	731	360
					3	724	406
					3	478	389
					3	606	326
					3	492	452
					3	775	522
					3	695	400
					3	449	374
					3	639	455
					3	576	368
					3	586	360
					3	732	406
					3	611	409
					3	602	316
					4	569	306
					4	571	340
					4	496	325
					4	480	329
					4	483	263
					4	568	292
					4	512	251
					4	501	248
					4	501	384
					4	511	328
					4	400	195
					4	539	209
					4	569	297
					4	578	307
					4	478	312
					4	453	220
					4	502	315
					4	553	323
					4	576	308
					4	412	308
					5	610	382
					5	593	350
					5	680	425
					5	630	447
					5	671	397
					5	371	445
					5	609	384
					5	585	375
					5	661	341
					5	594	383
					5	707	408
					5	565	415
					5	469	444
					5	636	391
					5	668	387
					5	621	399
					5	497	396
					5	645	442
					5	650	361
					5	611	409
					6	541	244
					6	605	306
					6	378	280
					6	468	326
					6	504	283
					6	510	268
					6	491	254
					6	536	271
					6	476	291
					6	519	290
					6	510	252
					6	519	251
					6	526	259
					6	466	290
					6	480	240
					6	508	274
					6	570	271
					6	536	290
					6	522	280
					6	530	280

## Sheet: Rehydration period raw data
WW	WD		WW-D2	WD-D2	P-WW	P-WD
526	438		386	569	610	541
628	465		730	571	593	605
542	607		799	496	680	378
560	426		465	480	630	468
822	478		476	483	671	504
572	409		610	568	371	510
539	502		731	512	609	491
563	452		724	501	585	536
676	379		478	501	661	476
530	481		606	511	594	519
543	446		492	400	707	510
765	660		775	539	565	519
438	519		695	569	469	526
618	531		449	578	636	466
600	398		639	478	668	480
620	538		576	453	621	508
539	387		586	502	497	570
564	528		732	553	645	536
720	393		611	576	650	522
644	276		602	412	611	530
600.45	465.65		608.1	512.6	603.65	509.75
90.5681	86.2477		120.547	53.1209	79.531	45.5838

## Sheet: Index after data curation
		Peso		R.G.R		SSI		STI		WUE
		Water deficit period	Rehydration period	Water deficit period	Rehydration period	Water deficit period	Rehydration period	Water deficit period	Rehydration period	Water deficit period
Average	WW	408.889	579	0.204466	0.25416					5.84127			Water deficit period		Rehydration period
	WD	222.15	465.65	0.11731	0.223036	1.30239	1.08848	0.543302	0.804231	6.34714			ww	wd	ww	wd
	N-WW	407.7	608.1	0.20405	0.261166					5.82429			404.592	262.717	605.596	496.676
	N-WD	293	512.6	0.156856	0.236759	0.802293	0.87318	0.718666	0.842953	8.37143		SII	0.350663	SII	0.179856
	P-WW	397.188	629.688	0.200318	0.266149					5.67411
	P-WD	273	511.778	0.146756	0.23653	0.891646	1.04112	0.687333	0.812749	7.8
		Water deficit period	Rehydration period
S.D	WW	47.038	64.8101							0.04
	WD	39.9885	86.2477							0.11
	WW-MP	63.861	120.547									0.363636
	WD-MP	47.7328	53.1209
	WW-P	26.6038	38.6535
	WD-P	21.2049	27.6268
	T0
	95
	105
	90
	120
	90
	100
	95
	90
	75
	105
	110
	97.7273
